# Supplementary material for: Preharvest Spray Hexanal Formulation Enhances Postharvest Quality in ‘Honeycrisp’ Apples by Regulating Phospholipase D and Calcium Sensor Proteins Genes
Source: Plants (Basel). 2021 Oct 28;10(11):2332. doi: 10.3390/plants10112332 (PMC8623384; doi:10.3390/plants10112332)
Supplement: Supplementary file 1 [file plants-10-02332-s001.zip]

Archive with 1 entries (1 files):
- plants-1434556-supplementary.pdf
